# Supplementary material for: EGFR-mediated activation of adipose tissue macrophages promotes obesity and insulin resistance
Source: Nat Commun. 2022 Aug 10;13:4684. doi: 10.1038/s41467-022-32348-3 (PMC9365849; doi:10.1038/s41467-022-32348-3)
Supplement: Supplementary file 3 — Source Data [file 41467_2022_32348_MOESM3_ESM.xlsx]

## Sheet: Figure 1
Figure 1A	Male			Female			Figure 1C	Male
	WT	Waved 2		WT	Waved 2				WT											Waved 2
	54.38	37.71		46.7	26.8			VAT	6.58	4.41	5.145	4.124	5.79	5.257	4.81	4.328	7.47	5.694		4.242	0.257	4.192	4.425	1.39	0.885
	43.25	39.89		30.8	24.5			SAT	5.61	4.455	5.28	2.7	4.185	4.83	2.96	4.33	6.42	3.49		3.42	0.1	2.91	3.21	0.544	0.282
	47.12	34.92		32.52	23.94
	48.25	22.24		45.4	25.98
	41.32	32		29.38	28.66			Female
	47.05	31							VAT	9.11	4.33	4.587	7.73	4.615						3.537	3.5142	2.703	3.611
	39.63								SAT	5.08	2.668	2.99	6.682	3.41						1.028	1.268	1.992	2.148
	46
	42
	44
Figure 1B	Male			Female				Figure 1D	Male			Female
	WT	Waved 2		WT	Waved 2				WT	Waved 2		WT	Waved 2
	28.69	19.01		27.58	3.66				171	121		143	117
	20.25	16.26		13.84	4.83				156	137		150	73
	21.75	15.18		9.86	7.97				192	121		139	85
	19.26	2.56		23.64	7.25				159	80		208	99
	20.25	6.95		10.92	7.35				180	115		190	93.5
	20.4	2							226
	17.45								188
	20
	34.2
	29.24
Figure 1E	Male			Female
	WT	Waved 2		WT	Waved 2
	5.5	5.1		4.8	3.9
	5	4.9		5.2	4.4
	5.5	4.7		4.9	4.2
	5.5	4.5
	5.3
	5.9
	5
Figure 1F	GTT	WT											Waved 2
	0	103	98	102	110	96	116	108	139	292	99		87	86	102	50	63	31
	15	422	369	384	358	268	476	465	514	820	420		412	297	321	243	262	160
	30	563	497	502	416	432	600	455	660	992	587		545	430	514	265	211	92
	60	553	510	587	467	422	582	379	583	952	600		420	309	330	160	120	57
	90	523	477	458	454	282	499	285	506	884	467		252	266	260	82	82	39
	120	470	359	491	393	189	417	181	468	870	395		187	132	195	70	87	35
	150	387	230	335	316	135	320	131	338	768	229		116	115	135	68	64	34
	GTT AUC
	WT	Waved 2
	957	702.75
	835	534.25
	962.25	627.5
	782.25	300
	651	254.75
	974	114
	629.25
	1036
	1718
	965.75
Figure 1G	ITT	WT					Waved 2
	0	100	100	100	100		100	100	100	100
	15	87.1429	84.1751	94.6667	91.25		81.9672	79.375	62.963	76.9231
	30	85.5714	84.0101	88.6667	84.7778		54.0984	78.125	69.3122	59.6154
	45	81.7143	78.4512	85.6667	84.0972		46.9945	61.875	71.4286	40.3846
	60	89.4286	85.1852	79	88.3333		50.2732	66.875	86.2434	51.9231
	90	96	87.3401	91	96.3194		52.459	99.375	83.0688	54.8077

## Sheet: Figure 2
Figure 2A
		Chow								HFD
	Egfr	2.34	3.4	0.38	1.89	6.29				9.3	13.86	9.22	7.42
	Erbb2	1.18	1.84	1.12	1.55	2.55				2.82	3.86	2.56	2.31
	Erbb3	0.34	0.39	0.29	0.18	0.73				0.4	0.33	0.55	0.32
	Erbb4	0.07	0.09	0.01	0.01	0.05				0.01	0.01	0.03	0.03
Figure 2B		chow						HFD
	Egf	0.70673	0.823983	0.683834	1.7336	1.05185		0.212663	0.194091	0.05041	0.173515	0.273138
	TGFa	0.78456	1.61462	1.04417	0.684533	0.872111		0.826963	1.5188	0.23023	0.491866	2.66156
	Hb-egf	0.882864	1.32021	0.911596	1.14977	0.735565		1.15912	1.46054	0.676151	0.741099	1.64116
	Areg	1.26883	1.02161	1.0699	0.951961	0.687705		13.4452	11.3801	13.5391	8.12229	13.2265
	Btc	0.851719	1.01724	1.25108	0.888903	0.991051		0.628862	1.41254	0.630481	0.760536	1.14016
	Ereg	1.18496	1.40617	0.855277	0.969689	0.583902		1.65825	1.44403	0.510801	0.501902	2.44429
	Epgn	0.865165	1.70212	1.02021	0.843311	0.569189		1.42862	1.44048	1.00307	1.36941	1.55639

## Sheet: Figure 3
Figure 3A
		WT								HFD
	Chow	9.6584	7.24214	6.12744	8.32404	7.46338				4.37192	3.17958	2.30663	5.39373	3.55776
	HFD	29.36	34.19	45.32	34.82	27.36				11.41	8.31	6.24	14.26	13.74
Figure 3C		WT											Myeloid EGFR-/-
	0	26.34	26	26	26.5	24.8	24.65	25.5	25.8	24.75	23.9		24.38	25	28	26	22.7	26	22.3	22.5	20.77	22.7	22.48
	4	34.3	35	31	35.8	33.4	34.3	29.9	28.7	24.3	28.5		26.7	26	30	30.1	23.7	28.7	28.8	25	25.4	23.4	24.8
	8	39.7	38	33	39.5	39.4	35.6	31.6	31.8	25.4	32.8		26.8	24	35	28.5	22.4	29.2	32.7	25.4	28.6	26.8	25.1
	12	44.8	39	35	42.3	41.4	36.7	33.4	35.4	26.5	35.5		26.7	22	36	30.8	21.6	31.5	35.2	26.7	29	28.3	26.4
Figure 3D		WT						Myeloid EGFR-/-
	VAT	2.999	2.72	2.933	4.49	3.183		2.168	2.326	0.822	1.734	1.103
	SAT	5.236	4.184	4.035	5.346	4.093		3.193	3.138	1.381	3.069	1.533
Figure 3E		WT											Myeloid EGFR-/-
	0	96	116	92	130	114	99	108	110	133			108	106	116	129	72	144	113	114	85	123	134
	4	166	136	125	137	148	124	135	120	149			120	119	114	108	84	123	110	124	105	118	111
	8	199	139	115	146	140	119	142	137	149			129	99	108	103	83	112	141	130	104	123	140
	12	215	172	151	197	140	144	170	190	214			163	87	143	117	86	131	165	157	152	166	167
Figure 3F	WT	MΦ EGFR-/-
	4.3	4
	4.2	4.2
	4.2	4.2
	4.2	3.4
	4	4
	4.3	4.1
	4.6	4
	4.2	3.6
		4.2
		3.8
		3.8
																					WT	MΦ EGFR-/-
Figure 3G		WT								Myeloid EGFR-/-											794	468.5
	0	74	78	92	90	79	51	87		69	67	79	87	50	68	62	76	72	75		659.75	351.25
	15	302	317	280	361	351	293	315		267	287	253	286	323	288	354	303	278	305		681	441.5
	30	494	341	358	331	338	311	416		217	298	422	361	411	188	437	450	420	440		788.5	490.75
	60	534	324	151	360	333	232	347		301	171	404	241	279	139	372	472	427	367		537.5	258.75
	90	364	274	239	326	323	195	252		282	110	268	194	198	105	236	249	243	224		597	646.5
	120	245	209	239	278	238	138	195		134	118	147	137	127	97	172	159	157	149		557.5	661.75
	150	199	178	179	182	184	179	174		116	101	106	113	107	83	116	112	113	111		587.5	593.5
Figure 3H		WT										Myeloid EGFR-/-
	0	100	100	100	100	100	100	100	100	100		100	100	100	100	100	100	100	100	100
	15	97.2093	113.953	89.404	84.7716	75	106.944	96.4706	80	80.3738		68.7117	67.8161	115.385	41.8605	79.3893	54.5946	68.7898	48.0263	86.747
	30	79.5349	87.2093	72.1854	68.5279	77.8571	81.9444	78.8235	55.7895	54.6729		47.2393	28.7356	67.8322	24.4186	44.2748	47.5676	39.4904	29.6053	44.5783
	45	67.4419	70.3488	64.9007	57.3604	69.2857	72.9167	64.1176	49.4737	42.0561		39.2638	24.1379	56.6434	24.4186	25.1908	36.2162	22.9299	21.7105	22.2892
	60	66.9767	66.2791	50.3311	47.7157	70.7143	73.6111	51.7647	47.8947	35.9813		25.7669	24.1379	48.2518	38.3721	16.0305	32.4324	21.0191	13.8158	15.0602
	90	66.9767	48.2558	44.3709	47.7157	75	59.0278	51.1765	45.2632	31.7757		19.0184	24.1379	38.4615	24.4186	16.0305	31.3514	17.1975	13.8158	12.6506

## Sheet: Figure 4
Figure 4A
		WT								Myeloid EGFR-/-
	baseline	1.44794	1.93585	2.0731	0.5957	0.91103	3.07956	1.51888		0.01071	0.3		0.6	0.9	0.4
	Clamp	2.44854	4.87294	2.78028	3.7118	3.52917	3.01988	3.21988		2.33102	1.39529	2.92616	1.98371	2.03709	2.13465
Figure 4B		WT								Myeloid EGFR-/-
	10	15	15	15	15	15		15		20	15	15	20	15
	20	20	25		25	25	30	25		35		28	30	30
	30	31	30		30	35	35	35		50	35	38	35	45
	40	46	40		30	40	35	40		55	42	45	42	50
	50	46	40	35		45	35	40		55	55	50		56
	60		40	35	35	42	40	40		55	55	52	46	60
	70		43	40	35	41	42	38		55	52	52	46	60
	80		43	40	35	41	43	38		58	53	52	50	60
	90		43	37	38	43	43	38		64	55	49	54	62
	100		43	36	41	43	43	38		64	57	49	54	62
	110		43		41	43	43	38		64	56	49	54	62
	120		42	32	38	41	43	35		58	56	49	54	62
Figure 4C
										Myeloid EGFR-/-
	Baseline	27	27	25	23	23	24	28		23.3313	25.8148	28.6933	21.7829
	Clamp		46	45	42	45	47	43		54.0181	50.7387	50.8852	50.7099
Figure 4D		WT								Myeloid EGFR-/-
	Baseline	26.9577	25.0133	21.55	23.1557	23.5814	28.1076			23.3313	25.8148	28.6933	21.7829
	Clamp	3.03383	3.88	4.28769	3.38119	4.28213	5.94946			0.31	0.52	0.14	0.73	0.44
Figue 4E
	WT									Myeloid EGFR-/-
	VAT	3.52	2.88	2.03	2.99	2.67	3.08	3.01		6.29	6.3	6.74	6.23	7.12
	SAT		4.66	3.48	3.6	3.62	4.06	6.42		17.3	12.59	6.96	11.5	16.17
Figure 4G
	WT	MΦ EGFR-/-
	0.820155	2.10078
	0.868217	2.16434
	1.19845	1.43256
	1.11318

## Sheet: Figure 5
Figure 5 A				Figure 5B
	WT	MΦ EGFR			WT	MΦ EGFR-/-
	80	120			7.114	1.664
	94	141			8.223	2.532
	84	136			13.152	1.747
	79.5	154			9.244	3.079
	78.5	141.5			8.158	4.381
	73	138			10.813	2.756
					8.184	2.526
Figure 5C		WT							MΦ EGFR-/-
	Acta2	1.49533	0.645424	1.19772	0.712323	0.96988	0.979321		0.608999	0.613226	0.786187	0.339949	0.654684	0.703325
	Ctgf	0.965992	1.22311	0.759723	0.772037	1.31493	0.964205		0.485162	0.355453	0.316619	0.43657	0.696879	0.479613
	Tgfb	0.965637	1.22401	0.811657	0.903001	0.960418	1.13528		0.600261	0.472379	0.352327	0.399304	0.46194	0.433232
	Col1a1	0.839099	1.1257	0.940345	0.740066	0.845239	1.50955		0.446682	0.373496	0.378494	0.327014	0.381422	0.364857
	Col3a1	0.86972	0.87755	1.41281	1.06414	0.881328	0.994452		0.719529	0.602355	0.453005	0.537573	0.444547	0.594823
	Col4a1	0.848227	0.904983	1.00925	0.937144	1.31944	0.980951		0.738123	0.698977	0.463383	0.374933	0.300488	0.522038
Figure 5D		WT					MΦ EGFR-/-
	Tgfb1	40.0793	41.6656	65.6073	47.9608		30.7984	29.2503	21.9749	10.2375
	Lep	272.816	490.389	189.202	290.176		88.2659	12.5254	78.7269	8.11609
	Retn	1944.43	1975.2	1821.34	3206.5		1385.09	461.371	1437.77	1226.04
	Adipoq	2350.55	2348.92	3120.98	4121.02		2225.3	428.985	1624.42	1390.88
Figure 5E		WT						MΦ EGFR-/-
	Hif1a	34.5215	36.4	35.11	35.57	30.6281		8.44317	9.36828	18.351	23.3247
	Pgk1	72.3016	138	86.21	82.99	105.404		29.3804	36.9316	75.4675	65.5618
	Ldha	420.938	364	414.4	419.6	389.592		227.673	184.288	227.831	209.487
Figure 5F		WT						MΦ EGFR-/-
	Glut1	6.083	8.17821	7.54638	7.30956			5.63644	6.1312	3.94708	1.3849
	Hk1	7.9051	10.202	12.7002	10.1245			5.56209	6.31319	4.14618	2.74887
	Pfkfb3	107.768	123.365	133.323	115.904			81.5789	43.3748	75.782	51.8684
	Pkm	293.744	367.292	417.544	359.733			262.803	244.84	272.438	103.953
Figure 5G				Figure 5H				Brown fat tissue in HFD in text
	WT	MΦ EGFR-/-			WT	MΦ EGFR-/-		WT	MΦ EGFR-/-
	8.3327	2.99547			1.77046	7.99415		0.234	0.261
	15.5278	6.19792			3.42661	12.9364		0.196	0.145
	16.1648	2.09621			2.95529	7.52027		0.215	0.175
	10.0198	0.681972			2.778	6.96336		0.228	0.26
	12.8944	1.999						0.144	0.253
								0.209	0.234
								0.221	0.196
								0.199	0.215
								0.23	0.228
								0.144	0.144

## Sheet: Figure 6
Figure 6A		WT									Myeloid EGFR-/-
	EF	40.6	40.6	62.3	30.4	47.8	79.3	85.8	57.7		30.4	20.1	32.5	29.8	31.5	31.3	29.3
	IF	24.6	24.6	19.6	20.6	18.9	20.2				14.6	11.4	8.3	13.2	12.8
		WT									Myeloid EGFR-/-
	EF	182.1	183.9	215	177.4	251.6	269.9	213.3			104.9	112	96.3	118.8	121	127.6	113.4
	IF	67.8	34.1	71.1	34.4	49.4					35.3	30.4	32	32.8	32.6
Figure 6B		WT											Myeloid EGFR-/-
	EF	71	98	103	95	48	50	100	64	45	30		12	18	16	15	6	8	11	7	15	21
	IF	13	64	26	17	36	33	29	69				11	5	23	6	4	12	7	5
	EF	7	9	5	8	4	6	9	6	7	5		1	2	1	2	0	1	0	0	1	2
	IF	1	5	2	2	3	3	3	6				1	0	2	0	0	1	0	0
Figure 6C		WT									Myeloid EGFR-/-
	Baseline	26.9	26.9	23.83	27.25	15.86	28.14	26.3			21.25	19.25	23.56	22.15	23.22
	6 wk	63.72	63.72	53.55	52.52	57.3					35.16	21.5	26.38	25.71
	12 wk	52.4	52.4	43.33	52.98	45.82	39.81				20.32	18.76	23.54	18.19	14.79
Figure 6D			WT								Myeloid EGFR-/-
		Nos2	0.9131	1.0653	0.837	1.2251	0.9702	0.9892			0.684845	0.760938	0.608751	0.304375	0.43754	0.49461
		Il1b	1.25	0.8929	1.1429	0.9286	0.8571	0.9286			0.1429	0.0714	0.1429	0.1786	0.6429	0.1786
		Ccl3	1.2851	1.0901	0.8242	0.7001	1.0768	1.0236			0.2216	0.3102	0.1241	0.2836	0.2659	0.0576
		WT									Myeloid EGFR-/-
		Cd206	0.9311	1.1863	0.7725	0.9081	1.2679	0.934			0.7989	0.5023	0.4443	0.6368	0.5955	0.5633
		Arg1	0.875	1.1875	0.875	0.5	1.2188	1.3438			0.2188	0.3938	0.55	0.2188	0.25	0.3438
		Il4ra	0.7918	1.2678	1.145	1.0078	0.7876	1			0.7944	0.7212	0.2407	0.7132	0.6634	0.6203
		Cd209	0.9407	1.2725	1.0035	0.9972	0.9638	0.8223			0.4009	0.2603	0.3947	0.486	0.2523	0.3334
Figure 6E			WT								Myeloid EGFR-/-
		TNF-α	14	22	12	15	17	8			1	2	5	4	1	2
		IL-1β	13	12	10	23	17	12			5	2	2	3	3	4
Figure 6F			WT									Myeloid EGFR-/-
		CD206	6	8	7	11	8	12	13	6		4	6	3	2	4	4	5
		Arginase 1	11	9	13	8	15	12	6	11		1	4	8	3	4	3	3

## Sheet: Figure 7
Figure 7A				Figure 7B
	WT	EGFR-/-			WT	MΦ EGFR-/-		WT	MΦ EGFR-/-
	2.44	3.14			1.15818	0.704298		3.49	0.603179
	2.38	3.12			1.3795	0.679375		2.68	0.80464
	2.54	2.64			1.45193	0.425508		2.49	0.475384
	2	3.16			1.06738	0.467181		3.51	0.868676
	2.18	3.17			1.1038	0.754208		2.24	1.12042

## Sheet: Figure 8
Figure 8A	WT										MΦ EGFR-/-
	Baseline	1.09756	0.621951	1.28049	1.06098	1.20732	0.731707				0.98	0.75	1.21	1.31	0.85	0.72
	6 wk	6.87805	5.56098	6.10976	5.59756						2.37805	1.90244	1.82927	2.19512
	12 wk	2.4878	0.658537	3.10976	0.987805	0.585366					0.731707	1.09756	1.46341	1.71951	1.86585
Figure 8B		WT baseline	WT	MΦ EGFR-/-			Figure 8C		WT	MΦ EGFR-/-
		0	8	1					7	0
		0	3	0					9	0
		0	7	0					2	1
		1	8	1					8	0
		0	6	1					4	1
			9
			9
			5
			3

## Sheet: Figure 9
Figure 9B		WT									Myeloid EGFR-/-
	Baseline	0.09	0.06	0.06	0.03	0.05	0.08				0.04	0.06	0.06	0.0922	0.03	0.08
	6 wk	1.62	1.09	1.19	1.38						0.3	0.27	0.37	0.44
	12 wk	0.72	0.31	0.56	0.63	0.57					0.06	0.05	0.19	0.07	0.162
Figure 9C
	Baseline	0.17	0.13	0.12	0.2	0.04	0.16			0.13	0.15	0.09	0.22	0.07	0.11
	6 wk	0.22	0.21	0.31	0.12					0.23	0.19	0.25	0.21
	12 wk	0.23	0.17	0.07	0.09	0.14				0.21	0.24	0.1	0.05	0.12
Figure 9D		WT					Myeloid EGFR-/-
	Ccl2	0.68063	1.20253	1.09257	1.02427		0.139705	0.0912917	0.141963	0.039049		0.000236406
	Cx3cl1	1.11336	1.067	1.12362	0.69602		0.738716	0.521517	0.460628	0.169842		0.0146419
	Cxcl1	0.910466	1.20316	1.09105	0.795327		0.48781	0.113531	0.411765	0.288426		0.00149394
	Cxcl2	0.842238	0.94544	1.50189	0.710433		0.203315	0.0817193	0.576729	0.0872986		0.0108252
	Cxcl12	1.01214	1.05776	1.14836	0.781751		0.525708	0.27371	0.608433	0.383647		0.00217334
Figure 9E		WT									Myeloid EGFR-/-
	Cx3cr1	1.10783	1.19909	1.05296	1.03504	0.822251	1.17326	0.807471	0.802092		0.525144	0.372082	0.371475	0.521644	0.619544	0.213777	0.17915	0.170599
	Ccr1	0.720237	0.801012	1.37468	1.07977	1.30536	0.741681	0.904009	1.07326		0.940267	0.666163	0.677909	1.71574	0.817513	1.6031	0.979525	0.723802
	Ccr2	0.875996	1.38252	1.18736	0.828836	0.768514	0.967074	1.26214	0.72756		1.74055	0.726727	0.853683	1.23103	0.923304	0.877257	0.427262	1.03816
	Ccr5	0.637334	0.686317	1.21512	1.13927	1.19653	1.15854	1.07766	0.889234		1.34447	0.757789	0.561679	0.823969	0.567309	1.14922	0.85425	0.97712
	Cxcr4	0.799034	0.688832	1.19222	1.22842	1.12584	0.916855	1.37301	0.675789		0.619694	0.57715	0.849706	1.36761	0.638515	0.898657	1.06487	0.821839

## Sheet: FigS1
FigS1	GTT		WT						Waved 2
		0	61	62	66	131	82		75	47	43	50	55		0.102904
		15	354	404	271	270	429		313	212	139	273	358
		30	425	423	302	456	345		271	245	137	204	305
		60	407	348	190	300	201		168	154	116	135	139
		90	191	160	124	224	134		105	98	64	83	104
		120	114	104	96	165	105		71	55	51	59	82
		150	100	96	85	144	94		58	62	44	56	76
	GTT AUC	WT	Waved 2
		590	305.75
		540	277.25
		358	191.75
		568.25	245.25
		396.25	311.5
	ITT		WT				Waved 2
		0	100	100	100		100	100	100
		15	78.6207	49.6932	85.6061		43.2432	53.7736	63.6364
		30	61.3793	65.0307	65.1515		36.4865	44.0566	46.7273
		45	61.3793	7.23313	55.2424		36.4865	35.8491	42.7273
		60	63.4483	74.3006	59.0606		40.5405	42.1698	38.6364
		90	68.2759	84.6626	86.3636		40.5405	50.3774	38.1818

[truncated: 12 more sheets: FigS2, FigS3, FigS4, FigS5, FigS6, FigS7, FigS8, FigS9, FigS12, FigS15, FigS16, FigS17]
